# Supplementary material for: Clinical Prognostic Factors and Survival Risk Stratification for Advanced Biliary Tract Cancer Treated with Gemcitabine-Based Palliative Chemotherapy: A Real-World Retrospective Study
Source: Life (Basel). 2026 Jul 16;16(7):1176. doi: 10.3390/life16071176 (PMC13413110; doi:10.3390/life16071176)
Supplement: Supplementary file 1 [file life-16-01176-s001.zip]

Archive with 1 entries (1 files):
- life-4398226-supplementary.pdf
